# Supplementary material for: Centromere-Specific Retrotransposons and Very-Long-Chain Fatty Acid Biosynthesis in the Genome of Yellowhorn (Xanthoceras sorbifolium, Sapindaceae), an Oil-Producing Tree With Significant Drought Resistance
Source: Front Plant Sci. 2021 Nov 22;12:766389. doi: 10.3389/fpls.2021.766389 (PMC8647845; doi:10.3389/fpls.2021.766389)
Supplement: Supplementary file 1 [file Data_Sheet_1.zip]

Archive with 2 entries (2 files):
- Supplementary Figures and Tables.docx
- Supplmentary Data.XLSX
